# Supplementary material for: Recombinant Attenuated Salmonella Enteritidis Vector Enhances the Immunogenicity of Clostridium perfringens EntB Antigen for Effective Prevention of Avian Necrotic Enteritis
Source: Biomolecules. 2026 Apr 13;16(4):575. doi: 10.3390/biom16040575 (PMC13115302; doi:10.3390/biom16040575)
Supplement: Supplementary file 1 [file biomolecules-16-00575-s001.zip]

Archive with 1 entries (1 files):
- biomolecules-4197170-supplementary.pdf
